# Supplementary material for: Antiprotozoal Natural Products from Endophytic Fungi Associated with Cacao and Coffee
Source: Metabolites. 2024 Oct 25;14(11):575. doi: 10.3390/metabo14110575 (PMC11596112; doi:10.3390/metabo14110575)
Supplement: Supplementary file 1 [file metabolites-14-00575-s001.zip]

Archive with 1 entries (1 files):
- metabolites-3243304-supplementary.pdf
